# Supplementary material for: Fatal amyloid formation in a patient’s antibody light chain is caused by a single point mutation
Source: eLife. 2020 Mar 10;9:e52300. doi: 10.7554/eLife.52300 (PMC7064341; doi:10.7554/eLife.52300)
Supplement: Figure 5—source data 4. [file elife-52300-fig5-data4.txt]

2 HD/X for Pat-1
#Set a default B-Factor value for all relevant atoms
alter /x/x/x//x, b=-1

#Set B-Factor for any residue atoms we have data for
alter /x/x/x/2/x, b = 0.583
alter /x/x/x/3/x, b = 0.583
alter /x/x/x/4/x, b = 0.583
alter /x/x/x/5/x, b = 0.583
alter /x/x/x/6/x, b = 0.583
alter /x/x/x/7/x, b = 0.583
alter /x/x/x/8/x, b = 0.583
alter /x/x/x/9/x, b = 0.583
alter /x/x/x/10/x, b = 0.583
alter /x/x/x/11/x, b = 0.612
alter /x/x/x/12/x, b = 0.571
alter /x/x/x/13/x, b = 0.694
alter /x/x/x/14/x, b = 0.637
alter /x/x/x/15/x, b = 0.637
alter /x/x/x/16/x, b = 0.637
alter /x/x/x/17/x, b = 0.637
alter /x/x/x/18/x, b = 0.637
alter /x/x/x/19/x, b = 0.637
alter /x/x/x/20/x, b = 0.637
alter /x/x/x/21/x, b = 0.456
alter /x/x/x/22/x, b = 0.403
alter /x/x/x/23/x, b = 0.403
alter /x/x/x/24/x, b = 0.403
alter /x/x/x/25/x, b = 0.403
alter /x/x/x/26/x, b = 0.403
alter /x/x/x/27/x, b = 0.403
alter /x/x/x/28/x, b = 0.403
alter /x/x/x/29/x, b = 0.403
alter /x/x/x/30/x, b = 0.349
alter /x/x/x/31/x, b = 0.360
alter /x/x/x/32/x, b = 0.360
alter /x/x/x/33/x, b = 0.360
alter /x/x/x/34/x, b = 0.360
alter /x/x/x/35/x, b = 0.360
alter /x/x/x/37/x, b = 0.338
alter /x/x/x/38/x, b = 0.338
alter /x/x/x/39/x, b = 0.338
alter /x/x/x/40/x, b = 0.304
alter /x/x/x/41/x, b = 0.304
alter /x/x/x/42/x, b = 0.304
alter /x/x/x/43/x, b = 0.304
alter /x/x/x/44/x, b = 0.304
alter /x/x/x/45/x, b = 0.304
alter /x/x/x/46/x, b = 0.304
alter /x/x/x/47/x, b = 0.304
alter /x/x/x/48/x, b = 0.304
alter /x/x/x/49/x, b = 0.304
alter /x/x/x/50/x, b = 0.267
alter /x/x/x/51/x, b = 0.267
alter /x/x/x/52/x, b = 0.546
alter /x/x/x/53/x, b = 0.546
alter /x/x/x/54/x, b = 0.546
alter /x/x/x/55/x, b = 0.546
alter /x/x/x/56/x, b = 0.546
alter /x/x/x/57/x, b = 0.546
alter /x/x/x/58/x, b = 0.546
alter /x/x/x/59/x, b = 0.546
alter /x/x/x/60/x, b = 0.546
alter /x/x/x/61/x, b = 0.546
alter /x/x/x/62/x, b = 0.498
alter /x/x/x/63/x, b = 0.498
alter /x/x/x/64/x, b = 0.518
alter /x/x/x/65/x, b = 0.270
alter /x/x/x/66/x, b = 0.270
alter /x/x/x/67/x, b = 0.270
alter /x/x/x/68/x, b = 0.270
alter /x/x/x/69/x, b = 0.270
alter /x/x/x/70/x, b = 0.270
alter /x/x/x/71/x, b = 0.270
alter /x/x/x/72/x, b = 0.270
alter /x/x/x/73/x, b = 0.270
alter /x/x/x/74/x, b = 0.270
alter /x/x/x/75/x, b = 0.270
alter /x/x/x/76/x, b = 0.270
alter /x/x/x/77/x, b = 0.278
alter /x/x/x/78/x, b = 0.278
alter /x/x/x/79/x, b = 0.278
alter /x/x/x/80/x, b = 0.278
alter /x/x/x/81/x, b = 0.278
alter /x/x/x/82/x, b = 0.278
alter /x/x/x/83/x, b = 0.346
alter /x/x/x/84/x, b = 0.088
alter /x/x/x/85/x, b = 0.088
alter /x/x/x/86/x, b = 0.088
alter /x/x/x/87/x, b = 0.088
alter /x/x/x/88/x, b = 0.088
alter /x/x/x/89/x, b = 0.115
alter /x/x/x/90/x, b = 0.357
alter /x/x/x/91/x, b = 0.357
alter /x/x/x/92/x, b = 0.357
alter /x/x/x/93/x, b = 0.357
alter /x/x/x/94/x, b = 0.357
alter /x/x/x/95/x, b = 0.448
alter /x/x/x/96/x, b = 0.387
alter /x/x/x/97/x, b = 0.387
alter /x/x/x/98/x, b = 0.387
alter /x/x/x/99/x, b = 0.387
alter /x/x/x/100/x, b = 0.387
alter /x/x/x/101/x, b = 0.645
alter /x/x/x/102/x, b = 0.517
alter /x/x/x/103/x, b = 0.517
alter /x/x/x/104/x, b = 0.517
alter /x/x/x/105/x, b = 0.619
alter /x/x/x/106/x, b = 0.619
alter /x/x/x/107/x, b = 0.619
alter /x/x/x/108/x, b = 0.619
alter /x/x/x/109/x, b = 0.619
alter /x/x/x/110/x, b = 0.589
alter /x/x/x/111/x, b = 0.589
alter /x/x/x/112/x, b = 0.589
alter /x/x/x/113/x, b = 0.589
